# Supplementary material for: Green Processes for Green Products: The Use of Supercritical CO2 as Green Solvent for Compatibilized Polymer Blends
Source: Polymers (Basel). 2018 Nov 19;10(11):1285. doi: 10.3390/polym10111285 (PMC6401873; doi:10.3390/polym10111285)
Supplement: Supplementary file 1 [file polymers-10-01285-s001.zip]

Archive with 1 entries (1 files):
- polymers-370218-SI.pdf
